# Supplementary material for: Unraveling the regulatory cell death pathways in gastric cancer: a multi-omics study
Source: Front Pharmacol. 2024 Sep 9;15:1447970. doi: 10.3389/fphar.2024.1447970 (PMC11417042; doi:10.3389/fphar.2024.1447970)
Supplement: Supplementary file 1 [file Table1.XLSX]

## Sheet: STable1
Supplementary Table 1: The clinical features of participants in the datasets.
	level	GSE13861	GSE15459	GSE26253	GSE26901	GSE57303	Overall
n		59	191	432	109	70	431
Age (mean (SD))		61.05 (11.42)	64.29 (13.22)	51.86 (10.66)	55.94 (10.62)	60.74 (9.87)	60.02 (11.58)
Sex (%)	F	18 (30.5)	67 (35.1)	152 (35.2)	40 (36.7)	18 (25.7)	137 (31.8)
	M	41 (69.5)	124 (64.9)	280 (64.8)	69 (63.3)	52 (74.3)	294 (68.2)
OS (%)	0	35 (59.3)	96 (50.3)	265 (61.3)	54 (49.5)	34 (48.6)	224 (52.0)
	1	24 (40.7)	95 (49.7)	167 (38.7)	55 (50.5)	36 (51.4)	207 (48.0)
OS.time (mean (SD))		5.71 (2.59)	3.22 (3.60)	5.46 (3.13)	4.69 (3.55)	2.71 (1.64)	5.88 (3.93)
AJCC6 (%)	I	12 (20.3)	31 (16.2)	68 (15.7)	40 (36.7)	1 (1.4)	NA
	II	11 (18.6)	29 (15.2)	167 (38.7)	18 (16.5)	12 (17.1)	NA
	III	24 (40.7)	72 (37.7)	130 (30.1)	36 (33.0)	45 (64.3)	NA
	IV	12 (20.3)	59 (30.9)	67 (15.5)	15 (13.8)	12 (17.1)	NA
Lauren (%)	diffuse	28 (47.5)	75 (39.3)	280 (64.8)	11 (10.1)	35 (50.0)	NA
	intestinal	17 (28.8)	98 (51.3)	139 (32.2)	82 (75.2)	20 (28.6)	NA
	mixed	12 (20.3)	18 (9.4)	13 (3.0)	5 (4.6)	15 (21.4)	NA
	NA	2 (3.4)	3.22 (3.60)	5.46 (3.13)	11 (10.1)	2.71 (1.64)	NA
Adjuvant.chemo (%)	No	14 (23.7)	NA	NA	70 (64.2)	NA	NA
	Yes	45 (76.3)	NA	NA	39 (35.8)	NA	NA

## Sheet: STable2
Supplementary Table 2: The information of immunotherapy dataset.
sample_id	patient_name	dataset_id	response	response_NR	Therapy	tumor_type	seq_type
ERR2498012	PB-16-045	PRJEB25780	CR	R	anti-PD-1	Metastatic_gastric_cancer	RNA-seq
ERR2498031	PB-16-068	PRJEB25780	CR	R	anti-PD-1	Metastatic_gastric_cancer	RNA-seq
ERR2498033	PB-16-031	PRJEB25780	CR	R	anti-PD-1	Metastatic_gastric_cancer	RNA-seq
ERR2497990	PB-16-005	PRJEB25780	PR	R	anti-PD-1	Metastatic_gastric_cancer	RNA-seq
ERR2497992	PB-16-019	PRJEB25780	PR	R	anti-PD-1	Metastatic_gastric_cancer	RNA-seq
ERR2497993	PB-16-020	PRJEB25780	PR	R	anti-PD-1	Metastatic_gastric_cancer	RNA-seq
ERR2497994	PB-16-021	PRJEB25780	PR	R	anti-PD-1	Metastatic_gastric_cancer	RNA-seq
ERR2498005	PB-16-038	PRJEB25780	PR	R	anti-PD-1	Metastatic_gastric_cancer	RNA-seq
ERR2498011	PB-16-044	PRJEB25780	PR	R	anti-PD-1	Metastatic_gastric_cancer	RNA-seq
ERR2498014	PB-16-048	PRJEB25780	PR	R	anti-PD-1	Metastatic_gastric_cancer	RNA-seq
ERR2498025	PB-16-059	PRJEB25780	PR	R	anti-PD-1	Metastatic_gastric_cancer	RNA-seq
ERR2498028	PB-16-063	PRJEB25780	PR	R	anti-PD-1	Metastatic_gastric_cancer	RNA-seq
ERR2498029	PB-16-066	PRJEB25780	SD	N	anti-PD-1	Metastatic_gastric_cancer	RNA-seq
ERR2497995	PB-16-022	PRJEB25780	SD	N	anti-PD-1	Metastatic_gastric_cancer	RNA-seq
ERR2498002	PB-16-034	PRJEB25780	SD	N	anti-PD-1	Metastatic_gastric_cancer	RNA-seq
ERR2498004	PB-16-037	PRJEB25780	SD	N	anti-PD-1	Metastatic_gastric_cancer	RNA-seq
ERR2498007	PB-16-040	PRJEB25780	SD	N	anti-PD-1	Metastatic_gastric_cancer	RNA-seq
ERR2498009	PB-16-042	PRJEB25780	SD	N	anti-PD-1	Metastatic_gastric_cancer	RNA-seq
ERR2498013	PB-16-047	PRJEB25780	SD	N	anti-PD-1	Metastatic_gastric_cancer	RNA-seq
ERR2498015	PB-16-049	PRJEB25780	SD	N	anti-PD-1	Metastatic_gastric_cancer	RNA-seq
ERR2498019	PB-16-052	PRJEB25780	SD	N	anti-PD-1	Metastatic_gastric_cancer	RNA-seq
ERR2498023	PB-16-054	PRJEB25780	SD	N	anti-PD-1	Metastatic_gastric_cancer	RNA-seq
ERR2498020	PB-16-056	PRJEB25780	SD	N	anti-PD-1	Metastatic_gastric_cancer	RNA-seq
ERR2498027	PB-16-062	PRJEB25780	SD	N	anti-PD-1	Metastatic_gastric_cancer	RNA-seq
ERR2498026	PB-16-064	PRJEB25780	SD	N	anti-PD-1	Metastatic_gastric_cancer	RNA-seq
ERR2498032	PB-16-069	PRJEB25780	SD	N	anti-PD-1	Metastatic_gastric_cancer	RNA-seq
ERR2497988	PB-16-003	PRJEB25780	SD	N	anti-PD-1	Metastatic_gastric_cancer	RNA-seq
ERR2497987	PB-16-002	PRJEB25780	PD	N	anti-PD-1	Metastatic_gastric_cancer	RNA-seq
ERR2497989	PB-16-004	PRJEB25780	PD	N	anti-PD-1	Metastatic_gastric_cancer	RNA-seq
ERR2497991	PB-16-018	PRJEB25780	PD	N	anti-PD-1	Metastatic_gastric_cancer	RNA-seq
ERR2498000	PB-16-023	PRJEB25780	PD	N	anti-PD-1	Metastatic_gastric_cancer	RNA-seq
ERR2497996	PB-16-024	PRJEB25780	PD	N	anti-PD-1	Metastatic_gastric_cancer	RNA-seq
ERR2497997	PB-16-025	PRJEB25780	PD	N	anti-PD-1	Metastatic_gastric_cancer	RNA-seq
ERR2497998	PB-16-029	PRJEB25780	PD	N	anti-PD-1	Metastatic_gastric_cancer	RNA-seq
ERR2497999	PB-16-030	PRJEB25780	PD	N	anti-PD-1	Metastatic_gastric_cancer	RNA-seq
ERR2498001	PB-16-032	PRJEB25780	PD	N	anti-PD-1	Metastatic_gastric_cancer	RNA-seq
ERR2498003	PB-16-035	PRJEB25780	PD	N	anti-PD-1	Metastatic_gastric_cancer	RNA-seq
ERR2498006	PB-16-039	PRJEB25780	PD	N	anti-PD-1	Metastatic_gastric_cancer	RNA-seq
ERR2498008	PB-16-041	PRJEB25780	PD	N	anti-PD-1	Metastatic_gastric_cancer	RNA-seq
ERR2498010	PB-16-043	PRJEB25780	PD	N	anti-PD-1	Metastatic_gastric_cancer	RNA-seq
ERR2498016	PB-16-051	PRJEB25780	PD	N	anti-PD-1	Metastatic_gastric_cancer	RNA-seq
ERR2498018	PB-16-055	PRJEB25780	PD	N	anti-PD-1	Metastatic_gastric_cancer	RNA-seq
ERR2498021	PB-16-057	PRJEB25780	PD	N	anti-PD-1	Metastatic_gastric_cancer	RNA-seq
ERR2498024	PB-16-060	PRJEB25780	PD	N	anti-PD-1	Metastatic_gastric_cancer	RNA-seq
ERR2498030	PB-16-067	PRJEB25780	PD	N	anti-PD-1	Metastatic_gastric_cancer	RNA-seq
ERR3640819	PB-16-045-N	PRJEB25780	CR	R	anti-PD-1	Metastatic_gastric_cancer	RNA-seq
ERR3640831	PB-16-068-N	PRJEB25780	CR	R	anti-PD-1	Metastatic_gastric_cancer	RNA-seq
ERR3640832	PB-16-031-N	PRJEB25780	CR	R	anti-PD-1	Metastatic_gastric_cancer	RNA-seq
ERR3640803	PB-16-005-N	PRJEB25780	PR	R	anti-PD-1	Metastatic_gastric_cancer	RNA-seq
ERR3640804	PB-16-020-N	PRJEB25780	PR	R	anti-PD-1	Metastatic_gastric_cancer	RNA-seq
ERR3640805	PB-16-021-N	PRJEB25780	PR	R	anti-PD-1	Metastatic_gastric_cancer	RNA-seq
ERR3640818	PB-16-044-N	PRJEB25780	PR	R	anti-PD-1	Metastatic_gastric_cancer	RNA-seq
ERR3640820	PB-16-048-N	PRJEB25780	PR	R	anti-PD-1	Metastatic_gastric_cancer	RNA-seq
ERR3640828	PB-16-063-N	PRJEB25780	PR	R	anti-PD-1	Metastatic_gastric_cancer	RNA-seq
ERR3640830	PB-16-066-N	PRJEB25780	SD	N	anti-PD-1	Metastatic_gastric_cancer	RNA-seq
ERR3640806	PB-16-022-N	PRJEB25780	SD	N	anti-PD-1	Metastatic_gastric_cancer	RNA-seq
ERR3640812	PB-16-037-N	PRJEB25780	SD	N	anti-PD-1	Metastatic_gastric_cancer	RNA-seq
ERR3640814	PB-16-040-N	PRJEB25780	SD	N	anti-PD-1	Metastatic_gastric_cancer	RNA-seq
ERR3640816	PB-16-042-N	PRJEB25780	SD	N	anti-PD-1	Metastatic_gastric_cancer	RNA-seq
ERR3640821	PB-16-049-N	PRJEB25780	SD	N	anti-PD-1	Metastatic_gastric_cancer	RNA-seq
ERR3640823	PB-16-052-N	PRJEB25780	SD	N	anti-PD-1	Metastatic_gastric_cancer	RNA-seq
ERR3640827	PB-16-062-N	PRJEB25780	SD	N	anti-PD-1	Metastatic_gastric_cancer	RNA-seq
ERR3640829	PB-16-064-N	PRJEB25780	SD	N	anti-PD-1	Metastatic_gastric_cancer	RNA-seq
ERR3640801	PB-16-003-N	PRJEB25780	SD	N	anti-PD-1	Metastatic_gastric_cancer	RNA-seq
ERR3640800	PB-16-002-N	PRJEB25780	PD	N	anti-PD-1	Metastatic_gastric_cancer	RNA-seq
ERR3640802	PB-16-004-N	PRJEB25780	PD	N	anti-PD-1	Metastatic_gastric_cancer	RNA-seq
ERR3640807	PB-16-023-N	PRJEB25780	PD	N	anti-PD-1	Metastatic_gastric_cancer	RNA-seq
ERR3640808	PB-16-024-N	PRJEB25780	PD	N	anti-PD-1	Metastatic_gastric_cancer	RNA-seq
ERR3640809	PB-16-025-N	PRJEB25780	PD	N	anti-PD-1	Metastatic_gastric_cancer	RNA-seq
ERR3640810	PB-16-030-N	PRJEB25780	PD	N	anti-PD-1	Metastatic_gastric_cancer	RNA-seq
ERR3640811	PB-16-035-N	PRJEB25780	PD	N	anti-PD-1	Metastatic_gastric_cancer	RNA-seq
ERR3640813	PB-16-039-N	PRJEB25780	PD	N	anti-PD-1	Metastatic_gastric_cancer	RNA-seq
ERR3640815	PB-16-041-N	PRJEB25780	PD	N	anti-PD-1	Metastatic_gastric_cancer	RNA-seq
ERR3640817	PB-16-043-N	PRJEB25780	PD	N	anti-PD-1	Metastatic_gastric_cancer	RNA-seq
ERR3640822	PB-16-051-N	PRJEB25780	PD	N	anti-PD-1	Metastatic_gastric_cancer	RNA-seq
ERR3640824	PB-16-055-N	PRJEB25780	PD	N	anti-PD-1	Metastatic_gastric_cancer	RNA-seq
ERR3640825	PB-16-057-N	PRJEB25780	PD	N	anti-PD-1	Metastatic_gastric_cancer	RNA-seq
ERR3640826	PB-16-060-N	PRJEB25780	PD	N	anti-PD-1	Metastatic_gastric_cancer	RNA-seq

## Sheet: STable3
Supplementary Table 3: The RCD patterns and key genes
patterns	genes
Alkaliptosis	IKBKB	NFKB1	CA9	CHUK	IKBKG	NFKB1A	RELA
Anoikis	BRMS1	PTK2	NTRK2	BCL2L11	SRC	CEACAM6	CAV1	AKT1	ITGB1	CEACAM5	EGFR	BCL2	CASP8	SIK1	PTRH2	STAT3	TLE1	DAPK2	CTNNB1	ZNF304	MAPK1	BMF	ITGA5	TP53	MCL1	BCL2L1	CASP3	CDH1	BAD	PIK3CA	PAK1	ITGAV	FN1	MAPK3	PTGS2	BAX	BCAR1	PTEN	ERBB2	ANGPTL4	PDK4	CYCS	BRAF	YAP1	ANKRD13C	ITGA2	ANXA5	BIRC5	MTOR
Apoptosis	AATF	ABL1	ACAA2	ACKR3	ACVR1	ACVR1B	ADORA1	AEN	AGT	AGTR2	AIFM1	AKT1	ANXA6	APAF1	APPL1	AR	ARHGEF2	ARL6IP5	ARMC10	ARRB2	ASAH2	ATF3	ATF4	ATM	ATP2A1	ATP2A3	ATP5IF1	AVP	BAD	BAG3	BAG5	BAG6	BAK1	BAX	BBC3	BCAP31	BCL10	BCL2	BCL2A1	BCL2L1	BCL2L10	BCL2L11	BCL2L12	BCL2L14	BCL2L2	BCL3	BCLAF1	BDKRB2	BDNF
Autophagy	ABL1	ABL2	ACER2	ADRA1A	ADRB2	AKT1	AMBRA1	ATF6	ATG101	ATG13	ATG14	ATG2A	ATG2B	ATG5	ATG7	ATM	ATP13A2	ATP6V0A1	ATP6V0A2	ATP6V0B	ATP6V0C	ATP6V0D1	ATP6V0D2	ATP6V0E1	ATP6V0E2	ATP6V1A	ATP6V1B1	ATP6V1B2	ATP6V1C1	ATP6V1C2	ATP6V1D	ATP6V1E1	ATP6V1E2	ATP6V1G1	ATP6V1G2	ATP6V1H	AUP1	BAD	BAG3	BCL2	BCL2L11	BECN1	BMF	BNIP3	BNIP3L	BOK	C9orf72	CALCOCO2	CAMKK2
Cuproptosis	NFE2L2	NLRP3	ATP7B	ATP7A	SLC31A1	FDX1	LIAS	LIPT1	LIPT2	DLD	DLAT	PDHA1	PDHB	MTF1	GLS	CDKN2A	DBT	GCSH	DLST
Disulfidptosis	SLC7A11	SLC3A2	RPN1	NCKAP1	GYS1	NDUFS1	NDUFA11	NUBPL	LRPPRC	OXSM
Entosis	AR	TP53	ROCK1	PCK2	TNFSF10	MTUS2	AURKA	KIF2C	RHOA	MTOR	EZR	GZMB	MRTFA	PTK2	DIAPH1	LPAR2	MAP1LC3A	PIKFYVE	CTTN	MCOLN1	FOXO1	CTNNA1	CXCL8
Entotic.cell.death	AMPK	ATG5	ATG7	BECN1	CDC42	CDH1	CTNNA1	CYBB	MYH14	PI3KC3	RHOA	RNF146	ROCK	RUBCN	UVRAG
Ferroptosis	ABCC1	ACACA	ACO1	ACSF2	ACSL1	ACSL3	ACSL4	ACSL5	ACSL6	AIFM2	AKR1C1	AKR1C2	AKR1C3	ALOX12	ALOX15	ALOX5	ATG5	ATG7	ATP5MC3	BACH1	CARS	CBS	CD44	CHAC1	CISD1	CP	CRYAB	CS	CYBB	DPP4	EMC2	FADS2	FANCD2	FDFT1	FTH1	FTL	FTMT	G6PD	GCLC	GCLM	GLS2	GOT1	GPX4	GSS	HMGCR	HMOX1	HSBP1	HSPB1	IREB2
Immunogenic.cell.death	ATG5	BAX	CALR	CASP1	CASP8	CD4	CD8A	CD8B	CXCR3	EIF2AK3	ENTPD1	FOXP3	HMGB1	HSP90AA1	IFNA1	IFNB1	IFNG	IFNGR1	IL10	IL17A	IL17RA	IL1B	IL1R1	IL6	LY96	MYD88	NLRP3	NT5E	P2RX7	PDIA3	PIK3CA	PRF1	TLR4	TNF
Lysosome.dependentcell.death	ABCA2	ABCB9	ACP2	ACP5	ADGRE2	AGA	AP1B1	AP1G1	AP1M1	AP1M2	AP1S1	AP1S2	AP1S3	AP3B1	AP3B2	AP3D1	AP3M1	AP3M2	AP3S1	AP3S2	AP4B1	AP4E1	AP4M1	AP4S1	ARF1	ARL8B	ARSA	ARSB	ARSG	ASAH1	ATP10B	ATP13A2	ATP6AP1	ATP6V0A1	ATP6V0A2	ATP6V0A4	ATP6V0B	ATP6V0C	ATP6V0D1	ATP6V0D2	ATP6V1H	BLK	BLOC1S1	BLOC1S2	BORCS5	BORCS6	BTK	C12orf4	CBL
Methuosis	CSNK2A1	RAC1	ARF6	GIT1	MTOR	MET	PFKFB3	MIR199A1
MPT.driven.necrosis	AIFM1	AKT1	APAF1	ARHGDIB	ATM	BAD	BAK1	BAX	BCL2	BID	BIK	BIRC2	BIRC3	CASP1	CASP10	CASP2	CASP3	CASP4	CASP6	CASP7	CASP8	CASP9	DFFA	DFFB	DIABLO	EIF2S1	ENDOG	GZMB	LMNA	LMNB1	LMNB2	PARP1	PRF1	PRKCA	PRKCB	STAT1	TLN1	TP53	XIAP
Necroptosis	GLUD1	GLUD2	ALOX15	FTH1	PYG	CAPN1	CASP1	GLNA	BAX	BCL2	FADD	RIPK1	TNF	TNFRSF1A	TRADD	TRAF2	PPIA	CAPN2	HSP90A	IL1A	TNFSF6	TNFRSF6	CASP8	JNK	JAK2	CAMK2	IL1B	IFNG	STAT3	IRF9	TNFSF10	TNFRSF10A	TNFRSF10B	CFLAR	XIAP	BID	AIFM1	TRPM7	IFNAR1	IFNAR2	IFNGR1	IFNGR2	TLR3	TIRP	IFNA	IFNB	TRIF	VDAC1	SLC25A4S
NETosis	MYD88	TLR2	PAD4	PRKCA	PKCB	PRKCZ	NOX3	NOX4	NOX1	CTSG	PRTN3	ELANE	MPO	GSDMD	IL1B	CXCL1	PLA2G7	CXCL8	CDK6	HMGB1	MMP9	AGER	CSF3	TGFB1
Netotic.cell.death	ELANE	MMP1	MPO	CAMP	PADI4	EIPA	NCX1	MIA
Oxeiptosis	PGAM5	KEAP1	AIFM1	NRF2	AIRE
Paraptosis	CAMK2B	PRKACG	MARK4	SSTR5	TAAR5	USP10	PRKAG3	HACD2	NT5C	INSRR	SSTR3	TAAR9	HSPB8	PLPP2	G6PC2	GUCY2EP	CDK4	RGR	ADGRG1	UQCRC1	TNK2	RNF181	MKNK2	UBE2U	MYLK	CTDSP2	LCK	GPR15	ATP23	LPAR1	PI4KB	DSTYK	CFD	PPP3CA	CCR4	PRAG1	CDKN3	GPR153	DDIT3	MAPK8	MAP2K2	MAPK1	MAPK14	IGF1R	PDCD6IP	CASP9	ERN1	ATF6	XBP1
Parthanatos	PARP	MIF	AIFM1	HSP70	PAAN	ARH3	RNF146	ADPRHL2	OGG1
Pyroptosis	BAK1	BAX	CASP1	CASP3	CASP4	CASP5	CASP6	CASP8	CASP9	CHMP2A	CHMP2B	CHMP3	CHMP4A	CHMP4B	CHMP4C	CHMP6	CHMP7	CYCS	ELANE	GPX4	GSDMB	GSDMC	GSDMD	GSDME	GZMB	HMGB1	IL18	IL1A	IL1B	IRF1	IRF2	NLRC4	NLRP1	NLRP2	NLRP3	NLRP6	NLRP7	NOD1	PLCG1	PJVK	PRKACA	PYCARD	SCAF11	TINAP	TNF	TP53	TP63	AIM2	GSDMA
[truncated: 531 more columns]

## Sheet: STable4
Supplementary Table 4: A total of 19 published signatures were retrieved from the literatures.
Year	Author	Title	Publication Title	PMID
2023	Liu, Zhi-Yang; Xin, Lin	Identification of a basement membrane-related genes signature to predict prognosis, immune landscape and guide therapy in gastric cancer	Medicine	37773804
2023	Zhong, Jinlin; Pan, Rongling; Gao, Miao; Mo, Yuqian; Peng, Xin; Liang, Guoxiao; Chen, Zixuan; Du, Jinlin; Huang, Zhigang	Identification and validation of a T cell marker gene-based signature to predict prognosis and immunotherapy response in gastric cancer	Scientific Reports	38049463
2022	Chen, Jun; Zhou, Chao; Liu, Ying	Establishing a cancer driver gene signature-based risk model for predicting the prognoses of gastric cancer patients	Aging	35288483
2022	Chen, Songyao; Xu, Jiannan; Yin, Songcheng; Wang, Huabin; Liu, Guangyao; Jin, Xinghan; Zhang, Junchang; Wang, Huijin; Wang, Han; Li, Huan; Liang, Jianming; He, Yulong; Zhang, Changhua	Identification of a Two-Gene Signature and Establishment of a Prognostic Nomogram Predicting Overall Survival in Diffuse-Type Gastric Cancer	Current Oncology (Toronto, Ont.)	36661663
2023	Yuan, Tianyi; Zhang, Siming; He, Songnian; Ma, Yijie; Chen, Jianhong; Gu, Jue	Bacterial lipopolysaccharide related genes signature as potential biomarker for prognosis and immune treatment in gastric cancer	Scientific Reports	37741901
2023	Shen, Xiaogang; Wang, Meng; Chen, Wenxi; Xu, Yu; Zhou, Qiaoxia; Zhu, Tengfei; Wang, Guoqiang; Cai, Shangli; Han, Yusheng; Xu, Chunwei; Wang, Wenxian; Meng, Lei; Sun, Hao	Senescence-related genes define prognosis, immune contexture, and pharmacological response in gastric cancer	Aging	37100457
2023	Gao, Jianpeng; Huo, Shiying; Zhang, Yu; Zhao, Zhenxiong; Pan, Hongda; Liu, Xiaowen	Construction of ovarian metastasis-related immune signature predicting prognosis of gastric cancer patients	Cancer Medicine	35621244
2021	Pei, Jun-Peng; Zhang, Chun-Dong; Yusupu, Maimaititusun; Zhang, Cheng; Dai, Dong-Qiu	Screening and Validation of the Hypoxia-Related Signature of Evaluating Tumor Immune Microenvironment and Predicting Prognosis in Gastric Cancer	Frontiers in Immunology	34249015
2022	Chen, Qiuxiang; Du, Xiaojing; Hu, Sunkuan; Huang, Qingke	NF-κB-Related Metabolic Gene Signature Predicts the Prognosis and Immunotherapy Response in Gastric Cancer	BioMed Research International	35036435
2020	Yu, Shanshan; Hu, Chuan; Cai, Luya; Du, Xuedan; Lin, Fan; Yu, Qiongjie; Liu, Lixiao; Zhang, Cheng; Liu, Xuan; Li, Wenfeng; Zhan, Yu	Seven-Gene Signature Based on Glycolysis Is Closely Related to the Prognosis and Tumor Immune Infiltration of Patients With Gastric Cancer	Frontiers in Oncology	33072557
2024	Liu, Rui; Chu, Weiwei; Liu, Xiaojin; Hong, Jie; Wang, Haiming	Establishment of Golgi apparatus-related genes signature to predict the prognosis and immunotherapy response in gastric cancer patients	Medicine	38489711
2024	Hu, Yongli; Du, Yan; Qiu, Zhisheng; Bai, Pengwei; Bai, Zhaozhao; Zhu, Chenglou; Wang, Junhong; Liang, Tong; Da, Mingxu	Construction of a Cuproptosis-Related Gene Signature for Predicting Prognosis in Gastric Cancer	Biochemical Genetics	37243753
2021	Huo, Junyu; Wu, Liqun; Zang, Yunjin	Eight-gene prognostic signature associated with hypoxia and ferroptosis for gastric cancer with general applicability	Epigenomics	33942671
2020	Liu, Yifan; Wu, Jianhua; Huang, Weiwei; Weng, Shaowen; Wang, Baochun; Chen, Yiming; Wang, Hao	Development and validation of a hypoxia-immune-based microenvironment gene signature for risk stratification in gastric cancer	Journal of Translational Medicine	32410620
2023	Gao, Jianpeng; Zhao, Zhenxiong; Zhang, Hena; Huang, Shenglin; Xu, Midie; Pan, Hongda	Transcriptomic characterization and construction of M2 macrophage-related prognostic and immunotherapeutic signature in ovarian metastasis of gastric cancer	Cancer immunology, immunotherapy: CII	36336725
2023	Liu, Zitao; Sun, Liang; Peng, Xingyu; Liu, Sicheng; Zhu, Zhengming; Huang, Chao	An immunogenic cell death-related signature predicts prognosis and immunotherapy response in stomach adenocarcinoma	Apoptosis: An International Journal on Programmed Cell Death	37580435
2022	Zhou, Xiaozhu; Zhang, Baizhuo; Zheng, Guoliang; Zhang, Zhen; Wu, Jiaoqi; Du, Ke; Zhang, Jing	Novel Necroptosis-Related Gene Signature for Predicting Early Diagnosis and Prognosis and Immunotherapy of Gastric Cancer	Cancers	36010886
2023	Shen, Kaiyu; Chen, Binyu; Gao, Wencang	Integrated single-cell RNA sequencing analysis reveals a mesenchymal stem cell-associated signature for estimating prognosis and drug sensitivity in gastric cancer	Journal of Cancer Research and Clinical Oncology	37410142
2022	Ji, Dan; Yang, Yang; Zhou, Fei; Li, Chao	A nine-consensus-prognostic -gene-based prognostic signature, recognizing the dichotomized subgroups of gastric cancer patients with different clinical outcomes and therapeutic strategies	Frontiers in Genetics	36226177

## Sheet: STable5
Supplementary Table 5: Information about IHC of RCDI genes in the HPA database.
Gene	Tissue	Description
GLS2	Stomach	HPA038608Male, age 67 Stomach, lower (T-63700)Stomach, upper (T-62350)Normal tissue, NOS (M-00100)Patient id: 3379Glandular cellsStaining:High Intensity: Strong Quantity: 75%-25% Location: Cytoplasmic/membranous
GLS2	Stomach cancer	HPA038608 Male, age 76 Stomach (T-63000) Adenocarcinoma, NOS (M-81403) Patient id: 2066 Tumor cells Staining: Low Intensity: Weak Quantity: 75%-25% Location: Cytoplasmic/ membranous
LAMC2	Stomach	CAB004257 Female, age 57 Skeletal muscle (T-13000) Stomach (T-63000) Normal tissue, NOS (M-00100) Patient id: 1467 Glandular cells Staining: Not detected Intensity: Negative Quantity: None
LAMC2	Stomach cancer	CAB004257 Male, age 84 Stomach (T-63000) Adenocarcinoma, NOS (M-81403) Patient id: 5393 Tumor cells Staining: Medium Intensity: Strong Quantity: <25% Location: Cytoplasmic/ membranous
TICAM1	Stomach	HPA055421 Female, age 57 Stomach (T-63000) Normal tissue, NOS (M-00100) Patient id: 1467 Glandular cells Staining: High Intensity: Strong Quantity: 75%-25% Location: Cytoplasmic/ membranous
TICAM1	Stomach cancer	HPA055421 Male, age 77 Stomach (T-63000) Adenocarcinoma, NOS (M-81403) Patient id: 3055 Tumor cells Staining: Not detected Intensity: Negative Quantity: None
CD38	Stomach	HPA052381 Female, age 57 Stomach (T-63000) Normal tissue, NOS (M-00100) Patient id: 1467 Glandular cells Staining: Medium Intensity: Strong Quantity: <25% Location: Cytoplasmic/ membranous
CD38	Stomach cancer	HPA052381 Female, age 79 Stomach (T-63000) Adenocarcinoma, NOS (M-81403) Normal tissue, NOS (M-00100) Patient id: 2626 Tumor cells Staining: Not detected Intensity: Negative Quantity: None
AP1G1	Stomach	CAB009049 Female, age 76 Stomach, lower (T-63700) Normal tissue, NOS (M-00100) Patient id: 57 Glandular cells Staining: High Intensity: Strong Quantity: >75% Location: Cytoplasmic/ membranous
AP1G1	Stomach cancer	CAB009049 Male, age 82 Stomach (T-63000) Adenocarcinoma, NOS (M-81403) Patient id: 1787 Tumor cells Staining: Medium Intensity: Moderate Quantity: >75% Location: Cytoplasmic/ membranous
HSPB1	Stomach	HPA000497 Female, age 43 Stomach, lower (T-63700) Normal tissue, NOS (M-00100) Patient id: 148 Glandular cells Staining: High Intensity: Strong Quantity: 75%-25% Location: Cytoplasmic/ membranous
HSPB1	Stomach cancer	HPA000497 Male, age 78 Stomach (T-63000) Adenocarcinoma, NOS (M-81403) Patient id: 1186 Tumor cells Staining: Not detected Intensity: Weak Quantity: <25% Location: Cytoplasmic/ membranous
TUBB3	Stomach	HPA046280 Male, age 47 Stomach, upper (T-62350) Normal tissue, NOS (M-00100) Patient id: 7 Glandular cells Staining: Medium Intensity: Moderate Quantity: >75% Location: Cytoplasmic/ membranous
TUBB3	Stomach cancer	HPA046280 Male, age 59 Stomach (T-63000) Adenocarcinoma, NOS (M-81403) Patient id: 2473 Tumor cells Staining: Not detected Intensity: Weak Quantity: <25% Location: Cytoplasmic/ membranous
ELL3	Stomach	HPA028938 Female, age 56 Stomach, upper (T-62350) Normal tissue, NOS (M-00100) Patient id: 2130 Glandular cells Staining: High Intensity: Strong Quantity: 75%-25% Location: Cytoplasmic/ membranous
ELL3	Stomach cancer	HPA028938 Male, age 82 Stomach (T-63000) Adenocarcinoma, NOS (M-81403) Normal tissue, NOS (M-00100) Patient id: 1787 Tumor cells Staining: Not detected Intensity: Negative Quantity: None
PTPN22	Stomach	HPA013350 Male, age 47 Stomach, upper (T-62350) Normal tissue, NOS (M-00100) Patient id: 3358 Glandular cells Staining: High Intensity: Strong Quantity: >75% Location: Cytoplasmic/ membranous
PTPN22	Stomach cancer	HPA013350 Male, age 76 Stomach (T-63000) Adenocarcinoma, NOS (M-81403) Patient id: 2066 Tumor cells Staining: Low Intensity: Moderate Quantity: <25% Location: Cytoplasmic/ membranous
APAF1	Stomach	CAB069399 Female, age 57 Stomach (T-63000) Normal tissue, NOS (M-00100) Patient id: 1467 Glandular cells Staining: Low Intensity: Weak Quantity: 75%-25% Location: Cytoplasmic/ membranous
APAF1	Stomach cancer	CAB069399 Male, age 77 Stomach (T-63000) Adenocarcinoma, NOS (M-81403) Patient id: 3055 Tumor cells Staining: Medium Intensity: Moderate Quantity: >75% Location: Cytoplasmic/ membranous
HTR2B	Stomach	HPA012867 Female, age 57 Skeletal muscle (T-13000) Stomach (T-63000) Normal tissue, NOS (M-00100) Patient id: 1467 Glandular cells Staining: High Intensity: Strong Quantity: 75%-25% Location: Cytoplasmic/ membranous
HTR2B	Stomach cancer	HPA012867 Female, age 71 Stomach, lower (T-63700) Adenocarcinoma, NOS (M-81403) Patient id: 1061 Tumor cells Staining: Not detected Intensity: Negative Quantity: None
BRCA2	Stomach	HPA026815 Female, age 56 Stomach, upper (T-62350) Normal tissue, NOS (M-00100) Patient id: 2130 Glandular cells Staining: Medium Intensity: Moderate Quantity: >75% Location: Cytoplasmic/ membranous nuclear
BRCA2	Stomach cancer	HPA026815 Male, age 76 Stomach (T-63000) Adenocarcinoma, NOS (M-81403) Patient id: 2066 Tumor cells Staining: Not detected Intensity: Negative Quantity: None
PLAT	Stomach	CAB009335 Female, age 56 Stomach, upper (T-62350) Normal tissue, NOS (M-00100) Patient id: 2130 Glandular cells Staining: High Intensity: Strong Quantity: >75% Location: Cytoplasmic/ membranous
PLAT	Stomach cancer	CAB009335 Female, age 65 Stomach, upper (T-62350) Stomach (T-63000) Adenocarcinoma, High grade (M-814033) Adenocarcinoma, NOS (M-81403) Normal tissue, NOS (M-00100) Patient id: 2326 Tumor cells Staining: Low Intensity: Weak Quantity: >75% Location: Cytoplasmic/ membranous
PDK4	Stomach	HPA056731 Female, age 61 Stomach (T-63000) Normal tissue, NOS (M-00100) Patient id: 1924 Glandular cells Staining: High Intensity: Strong Quantity: >75% Location: Cytoplasmic/ membranous
PDK4	Stomach cancer	HPA056731 Male, age 70 Stomach, upper (T-62350) Adenocarcinoma, NOS (M-81403) Patient id: 2640 Tumor cells Staining: Not detected Intensity: Weak Quantity: <25% Location: Cytoplasmic/ membranous
NOTCH3	Stomach	HPA044392 Female, age 65 Stomach, upper (T-62350) Stomach (T-63000) Adenocarcinoma, High grade (M-814033) Adenocarcinoma, NOS (M-81403) Normal tissue, NOS (M-00100) Patient id: 2326 Glandular cells Staining: High Intensity: Strong Quantity: >75% Location: Cytoplasmic/ membranous
NOTCH3	Stomach cancer	HPA044392 Male, age 76 Stomach (T-63000) Adenocarcinoma, NOS (M-81403) Patient id: 2066 Tumor cells Staining: Medium Intensity: Moderate Quantity: >75% Location: Cytoplasmic/ membranous nuclear
